# Supplementary material for: Hearing Loss in Patients With Morquio Syndrome: Protocol for a Scoping Review
Source: JMIR Res Protoc. 2022 Jun 7;11(6):e32986. doi: 10.2196/32986 (PMC9214610; doi:10.2196/32986)
Supplement: Multimedia Appendix 1 [file resprot_v11i6e32986_app1.xlsx]

## Sheet: Sheet1
Refid	Author	Title	YearPublished	Data characterization -> Physiopathology	Data characterization -> Clinical presentation	Data characterization -> Epidemiology	Data characterization -> Diagnostic	Data characterization -> Management and/or Treatment	Language	ArticleType	Country	What is the study design? -> Observational study	What is the study design? -> Experimental study	Sample size	Medicalhistory -> Age	Medicalhistory -> Age dx MPS	Medicalhistory -> Country-born	Medicalhistory -> recurrent ear infection	Medicalhistory -> vertigo	Medicalhistory -> tinnitus	Medicalhistory -> dizziness	Medicalhistory -> Other	Age onset HL (years	Gender	Clinicaldiagnosis -> prelingual hearing loss	Clinicaldiagnosis -> postlingual hearing loss	Clinicaldiagnosis -> type hearing loss (mixed)	Clinicaldiagnosis -> type hearing loss (sensorineural)	Clinicaldiagnosis -> type hearing loss (conductive)	Clinicaldiagnosis -> hearing loss (left)	Clinicaldiagnosis -> Category hearing loss	Clinicaldiagnosis -> hearing loss (rigth)	Clinicaldiagnosis -> Category hearing loss	Clinicaldiagnosis -> hearing loss (L-R)	Clinicaldiagnosis -> Category hearing loss	Diagnosistest->	Diagnosistest-> Hearing thresholds (dB) left	Diagnosistest-> Unaided speech reception thresholds (left)	Diagnosistest-> Aided speech reception thresholds (left)	Diagnosistest-> Hearing thresholds (dB) rigth	Diagnosistest-> Unaided speech reception thresholds (rigth)	Diagnosistest-> Aided speech reception thresholds (rigth)	Interventions -> ERT	Interventions -> ERT - age	Interventions -> ERT - scheme	Interventions -> Other therapy	Interventions -> Other terapy - age	Interventions -> hearing aids	Interventions -> hearing aids - age
[truncated: 8 more columns]
